# Supplementary material for: Contrast-Induced Acute Kidney Injury in Patients with Heart Failure on Sodium–Glucose Cotransporter-2 Inhibitors Undergoing Radiocontrast Agent Invasive Procedures: A Propensity-Matched Analysis
Source: J Clin Med. 2024 Apr 1;13(7):2041. doi: 10.3390/jcm13072041 (PMC11012317; doi:10.3390/jcm13072041)
Supplement: Supplementary file 1 [file jcm-13-02041-s001.zip]

Archive with 1 entries (1 files):
- jcm-2897615-supplementary.pdf
